# Supplementary material for: Lipidomic profiling of chorionic villi in the placentas of women with chronic venous disease
Source: Int J Med Sci. 2020 Sep 30;17(17):2790–8. doi: 10.7150/ijms.49236 (PMC7645335; doi:10.7150/ijms.49236)
Supplement: Supplementary file 1 — Supplementary tables. [file ijmsv17p2790s1.xlsx]

## Sheet: Raw Data per metabolite
Sample	Code	Type	SphLip_08	TG47	MEMAPE12	SphLip_25	SphLip_09	DG33	DAPC05	Cer_10_Cer_11	SphLip_19	SphLip_23	SphLip_22	DG07	DG08	TG75	TG38	SphLip_16	DG10	DAPC29	SphLip_06	TG17	MEMAPC27	DAPC15	MEMAPC31	TG09	TG179	DAPC09	DG02	TG76	TG48	SphLip_04	TG62	TG26	DG06	MEMAPC35	TG24	Cer_05	SphLip_31	Cer_02	TG37	TG16	TG22	DAPE06	DAPE14	TG64	DAPE05	TG53	SphLip_14
CLASS			Sphingolipids	Glycerolipids	Glycerophospholipids	Sphingolipids	Sphingolipids	Glycerolipids	Glycerophospholipids	Sphingolipids	Sphingolipids	Sphingolipids	Sphingolipids	Glycerolipids	Glycerolipids	Glycerolipids	Glycerolipids	Sphingolipids	Glycerolipids	Glycerophospholipids	Sphingolipids	Glycerolipids	Glycerophospholipids	Glycerophospholipids	Glycerophospholipids	Glycerolipids	Glycerolipids	Glycerophospholipids	Glycerolipids	Glycerolipids	Glycerolipids	Sphingolipids	Glycerolipids	Glycerolipids	Glycerolipids	Glycerophospholipids	Glycerolipids	Sphingolipids	Sphingolipids	Sphingolipids	Glycerolipids	Glycerolipids	Glycerolipids	Glycerophospholipids	Glycerophospholipids	Glycerolipids	Glycerophospholipids	Glycerolipids	Sphingolipids
SUBCLASS A			Sphingomyelin	Triacylglycerols	1-ether, 2-acylglycerophosphoethanolamine	Sphingomyelin	Sphingomyelin	Diacylglycerols	Diacylglycerophosphocholine	Ceramides	Sphingomyelin	Sphingomyelin	Sphingomyelin	Diacylglycerols	Diacylglycerols	Triacylglycerols	Triacylglycerols	Sphingomyelin	Diacylglycerols	Diacylglycerophosphocholine	Sphingomyelin	Triacylglycerols	1-ether, 2-acylglycerophosphocholine	Diacylglycerophosphocholine	1-ether, 2-acylglycerophosphocholine	Triacylglycerols	Triacylglycerols	Diacylglycerophosphocholine	Diacylglycerols	Triacylglycerols	Triacylglycerols	Sphingomyelin	Triacylglycerols	Triacylglycerols	Diacylglycerols	1-ether, 2-acylglycerophosphocholine	Triacylglycerols	Ceramides	Sphingomyelin	Ceramides	Triacylglycerols	Triacylglycerols	Triacylglycerols	Diacylglycerophosphocholine	Diacylglycerophosphocholine	Triacylglycerols	Diacylglycerophosphocholine	Triacylglycerols	Sphingomyelin
SUBCLASS B										CER[NS]																												CER[NS]		CER[NS]
SUBCLASS C			Mixed sphingoid base			Sphingoid base d18:2	Mixed sphingoid base			Mixed sphingoid base	Mixed sphingoid base	Sphingoid base d18:1	Sphingoid base d18:2					Mixed sphingoid base			Sphingoid base d18:0											Sphingoid base d18:0						Sphingoid base d18:1	Sphingoid base d18:1	Sphingoid base d18:1									Mixed sphingoid base
COMMON NAME OR FUNCTION																							Plasmalogen
INDIVIDUAL NOTATION			SM(32:1)	TG(54:0)	PE(18:1e/22:4)	SM(d18:2/23:0)	SM(33:1)	DG(30:0)	PC(14:0/18:2)	Cer(d18:1/24:1)+Cer(d18:2/24:0)	SM(39:1)	SM(d18:1/23:0)	SM(d18:2/22:0)	DG(34:2)	DG(36:2)	TG(58:8)	TG(52:1)	SM(38:1)	DG(36:4)	PC(18:0/22:5)	SM(d18:0/22:0)	TG(48:1)	PC(P-18:0/20:4)	PC(16:0/20:5)	PC(O-20:0/20:4)	TG(46:0)	TG(58:5)	PC(14:0/20:4)	DG(32:0)	TG(58:9)	TG(54:1)	SM(d18:0/16:0)	TG(56:5)	TG(50:0)	DG(34:1)	PC(O-22:1/20:4)	TG(49:2)	Cer(d18:1/22:0)	SM(d18:1/25:0)	Cer(d18:1/16:0)	TG(52:0)	TG(48:0)	TG(49:0)	PC(15:0/18:2)	PC(17:0/18:2)	TG(56:6)	PC(33:1)	TG(54:5)	SM(36:2)
INDIVIDUAL COMPOSITION OR PROBABLE ID			SM(d16:1/16:0) + SM(d18:1/14:0)	TG(18:0/18:0/18:0)			SM(d17:1/16:0) + SM(d18:1/15:0)	DG(14:0+16:0+0:0)			SM(d18:1/21:0) + SM(d17:1/22:0) + SM(d16:1/23:0) + SM(d19:1/20:0)			DG(16:0+18:2+0:0)	DG(18:1+18:1+0:0)	TG(22:5+18:2+18:1) + TG(22:6+18:1+18:1)	TG(16:0+18:1+18:0)	SM(d18:1/20:0) + SM(16:1/22:0)	DG(18:2+18:2+0:0)			TG(14:0+18:1+16:0) + TG(16:0+16:1+16:0)				TG(16:0+16:0+14:0)	TG(18:0+22:4+18:1)		DG(16:0+16:0+0:0)	TG(20:4+20:4+18:1) + TG(22:6+18:1+18:2)	TG(18:0+18:1+18:0)		TG(22:5+18:0+16:0) + TG(22:4+18:1+16:0)	TG(16:0+16:0+18:0)	DG(16:0+18:1+0:0)		TG(15:0+18:2+16:0) + TG(18:1+16:1+15:0) + TG(18:1+14:0+17:1) + TG(16:0+18:2+15:0)				TG(16:0+18:0+18:0)	TG(16:0/16:0/16:0)	TG(16:0+17:0+16:0) + TG(18:0+17:0+14:0)			TG(22:5+18:1+16:0) + TG(20:4+18:1+18:1)	PC(15:0/18:1) + PC(16:0/17:1)	TG(18:1+20:4+16:0)	SM(d18:1/18:1) + SM(d18:2/18:0)
SIMPLIFIED NAME			SM	TAG	PE_1ME2MAPE	SM	SM	DAG	PC_DAPC	Cer	SM	SM	SM	DAG	DAG	TAG	TAG	SM	DAG	PC_DAPC	SM	TAG	PC_1ME2MAPC	PC_DAPC	PC_1ME2MAPC	TAG	TAG	PC_DAPC	DAG	TAG	TAG	SM	TAG	TAG	DAG	PC_1ME2MAPC	TAG	Cer	SM	Cer	TAG	TAG	TAG	PC_DAPC	PC_DAPC	TAG	PC_DAPC	TAG	SM
SIMPLE NAME			SM	TAG	PE	SM	SM	DAG	PC	Cer	SM	SM	SM	DAG	DAG	TAG	TAG	SM	DAG	PC	SM	TAG	PC	PC	PC	TAG	TAG	PC	DAG	TAG	TAG	SM	TAG	TAG	DAG	PC	TAG	Cer	SM	Cer	TAG	TAG	TAG	PC	PC	TAG	PC	TAG	SM
HMDB				HMDB05393					HMDB07874			HMDB12105								HMDB08056	HMDB12091			HMDB07984	HMDB13442			HMDB07883				HMDB10168						HMDB04952		HMDB04949		HMDB05356		HMDB07940
KEGG				C00422					C00157			C00550								C00157	C00550			C00157				C00157				C00550						C00195		C00195				C00157
CHEMICAL FORMULA				C57H110O6					C40H76NO8P			C46H93N2O6P								C48H86NO8P	C45H93N2O6P			C44H78NO8P	C48H90NO7P			C42H76NO8P				C39H82N2O6P						C40H79NO3		C34H67NO3		C51H98O6		C41H78NO8P
COMMON NAME				TG(18:0/18:0/18:0)					PC(14:0/18:2(9Z,12Z))			SM(d18:1/23:0)								PC(18:0/22:5(7Z,10Z,13Z,16Z,19Z))	SM(d18:0/22:0)			PC(16:0/20:5(5Z,8Z,11Z,14Z,17Z))	PC(o-20:0/20:4(8Z,11Z,14Z,17Z))			PC(14:0/20:4(5Z,8Z,11Z,14Z))				SM(d18:0/16:0)						Ceramide (d18:1/22:0)		Ceramide (d18:1/16:0)		TG(16:0/16:0/16:0)[iso]		PC(15:0/18:2(9Z,12Z))
BIOFUNCTION				Cell signaling					Cell signaling			Cell signaling								Cell signaling	Cell signaling			Cell signaling	Cell signaling			Cell signaling				Cell signaling						Cell signaling		Cell signaling		Cell signaling		Cell signaling
CLASS (HMDB)				Glycerolipids					Glycerophospholipids			Sphingolipids								Glycerophospholipids	Sphingolipids			Glycerophospholipids	Glycerophospholipids			Glycerophospholipids				Sphingolipids						Sphingolipids		Sphingolipids		Glycerolipids		Glycerophospholipids
SUPER CLASS (HMDB)				Lipids					Lipids			Lipids								Lipids	Lipids			Lipids	Lipids			Lipids				Lipids						Lipids		Lipids		Lipids		Lipids
Owl-PLA-002	2045CVD	CVD	1.03958	1.18242	0.947763	1.15313	1.0032	0.853165	1.04224	0.723992	1.15996	1.17868	1.08766	0.941596	0.751944	0.648008	0.791252	1.07573	1.31098	0.856356	1.50828	1.08562	0.830363	0.729379	1.27084	1.24134	0.3788	0.922268	0.908477	0.849431	0.629591	0.858252	0.68061	1.12872	0.724981	0.883686	1.13994	0.931182	1.09175	0.874052	1.09871	1.01556	1.11251	1.12167	0.924756	0.687273	0.834146	0.429663	1.12493
Owl-PLA-003	2076 CVD	CVD	0.748393	0.766912	0.821534	0.854079	0.825967	1.13861	0.808406	0.652349	1.13672	0.941874	0.85758	1.16189	1.16744	1.71101	1.46241	1.5678	1.29391	1.05513	1.21041	1.42978	0.639058	1.37405	1.11607	1.46663	2.38611	1.45047	0.982948	1.70362	2.06815	0.618132	1.19686	1.62115	1.00486	1.28472	1.38885	0.952691	1.3125	1.06885	1.80108	1.24932	1.57682	1.09471	0.99984	1.67631	0.792695	1.07058	0.933169
Owl-PLA-004	2062 CVD	CVD	0.977876	0.75744	1.28643	1.06433	0.977593	1.02742	1.07483	1.09739	1.0273	1.1783	0.982803	0.767679	0.906703	0.42975	0.789196	0.668745	0.624374	0.81441	1.2372	0.851046	1.28687	0.845951	1.14244	0.817105	0.532436	0.824674	1.05649	0.485392	0.8176	0.888765	0.748356	0.811453	1.03768	0.950943	0.736754	1.01278	1.36927	0.800524	0.996266	0.898569	0.721298	0.75478	1.00551	0.546915	1.01301	0.456766	1.17981
Owl-PLA-006	2047 CVD	CVD	1.17651	1.06371	0.841796	0.815084	0.907354	1.15824	1.20137	0.629497	0.89814	0.768578	0.736862	0.613931	0.911919	0.863281	1.8004	0.85557	0.488665	1.2719	1.21269	2.10016	0.655135	1.6186	0.682446	1.79615	1.42776	1.21007	0.791908	1.0113	1.77693	1.00389	0.869916	1.83308	0.844317	0.786542	1.98374	0.561929	0.844211	0.659036	1.26992	1.98857	1.3926	0.797626	0.764203	0.727927	1.19921	0.717695	0.801836
Owl-PLA-007	2053CVD	CVD	1.17258	1.51306	0.725643	0.841599	0.856115	0.91349	1.12609	0.662259	0.972837	1.0159	0.814046	0.931564	1.01091	1.05734	0.943613	1.1316	1.03109	1.02299	1.90277	1.07422	0.810422	0.999681	1.07814	1.26276	1.14466	1.18222	0.957325	1.05814	0.726555	1.69568	1.68634	1.05439	0.867346	0.734738	1.28253	0.809411	0.775049	0.924326	1.09935	1.24097	1.13939	1.08149	1.00759	1.27411	0.927355	0.741708	0.89553
Owl-PLA-008	2069 CVD	CVD	0.888872	1.0825	0.778985	0.740627	0.95921	1.13671	0.865528	0.865241	0.915979	0.857785	0.827781	1.25758	1.22787	1.57172	0.745675	1.32554	1.26044	0.843962	0.870342	0.839283	0.582742	0.695375	1.02146	0.770276	1.1932	1.42561	1.12254	1.15536	0.667806	1.02719	1.34782	1.15393	1.14534	0.809099	0.766967	1.34864	1.20245	1.27054	1.10363	1.19919	0.935983	0.970137	1.14972	1.35062	0.863979	1.22809	0.76724
Owl-PLA-010	2055 HC	HC	1.11261	1.28294	2.00569	1.4458	1.36647	0.906839	1.46096	1.60673	1.45319	1.60895	1.47995	1.29183	1.01545	1.02787	1.04602	1.36321	1.60367	1.357	1.34441	1.01845	2.20751	1.27467	1.54588	1.20335	0.554318	1.31145	1.27772	0.931768	1.0653	1.24242	0.611376	1.22669	1.02552	1.67055	1.46969	1.67772	1.20519	1.41226	1.38345	1.08035	1.07902	1.5486	1.63258	0.834927	1.5382	0.743753	1.72325
Owl-PLA-012	2001 HC	HC	0.927572	1.1237	0.627184	1.07321	1.03124	0.88689	0.982445	1.10308	1.02381	0.959105	1.15448	0.944888	1.09861	0.700337	0.652435	0.91757	1.17005	0.801719	0.756131	0.757537	1.07062	1.56554	0.801597	0.893828	0.418411	0.757961	0.918337	0.604212	0.533099	1.01455	0.574117	0.575028	0.864459	0.90068	0.830621	1.1913	0.965841	1.14852	0.832391	0.626748	0.839197	1.20025	1.36687	0.738125	1.112	0.358324	0.967267
Owl-PLA-013	2013 HC	HC	0.917304	1.24264	1.23598	1.09755	1.02725	0.764011	0.859856	0.913465	0.92897	0.935095	0.876217	0.819014	1.04402	0.198955	0.600002	1.01189	0.809609	0.991683	0.675993	0.433771	0.666612	0.5952	0.977005	0.554002	2.31923	0.784708	0.923898	0.24388	0.509925	0.9232	0.69139	0.432352	0.921579	0.873449	0.533606	0.823439	0.778925	0.663127	0.677593	0.436099	0.608131	1.06353	1.04323	0.414869	1.29923	0.228129	1.36382
Owl-PLA-015	2039 HC	HC	1.01752	1.02972	1.29867	0.884553	0.911465	0.794245	1.19009	0.990673	0.925749	1.15319	0.903825	1.22866	1.03883	0.49751	1.06301	1.02906	1.16933	1.1094	1.38139	0.956928	0.974415	0.802869	0.922322	1.15811	0.440458	0.923012	1.18764	0.778942	0.856354	1.01676	1.12933	1.00926	1.27981	1.31165	1.01767	1.20989	1.09101	0.990647	1.20969	0.989297	0.992808	1.03644	1.25289	0.695094	1.06089	0.714478	1.18095
Owl-PLA-016	2057 HC	HC	0.944095	1.23982	1.01254	0.818578	0.810812	1.07068	0.925504	0.961589	0.797363	0.697771	1.03755	1.53756	1.29153	0.5996	0.548986	0.711252	1.67721	0.757792	0.710627	0.853062	0.725758	0.274353	0.87845	1.21134	0.708779	0.918067	1.31632	0.645711	0.884924	0.668669	0.831973	0.806182	1.26275	0.680938	1.36424	0.875555	0.743456	0.874786	1.07906	1.02177	1.10321	0.674639	0.715656	0.669388	0.531936	0.778751	1.01628
Owl-PLA-017	2072 HC	HC	0.901609	0.89993	0.949047	0.982142	0.938038	1.00794	0.647107	1.10568	0.827716	0.918866	0.923133	1.15258	1.26984	1.94018	1.45011	0.783307	1.08329	1.01118	0.931645	1.02676	0.718596	0.647505	1.00541	1.0545	1.42231	0.843762	1.16933	2.30972	0.902439	0.760752	2.37586	0.868553	1.58694	1.00006	0.897541	0.924272	1.03209	1.0542	0.938021	0.992628	0.727774	0.837521	0.793042	2.31282	0.803749	3.13358	0.764252
[truncated: 179 more columns]

## Sheet: Raw Data per chemical class
Sample	Code	Type	ArAAs	BCAAs	Aas_total	Aa_and_Aa_derivatives	GCBA	BAs_total	SFA	MUFA	PUFA	UFA	NEFA_total	NEFA_omega_3	NEFA_omega_6	NEFA_omega_9	HODE	HETE	HETE.EET	oxFA	AAdoxFA	LAdoxFA	DAG	Sat.DAG	TAG	Sat.TAG	X1.MAPC	X2.MAPC	MAPC_total	MEPC.O_plasmanyles	LPC	DAPC	MEMAPC	MEMAPC.O_plasmanyles	MEMAPC.P_plasmenyles	PC	X2.MAPE	LPE	DAPE	MEMAPE	MEMAPE.O_plasmanyles	MEMAPE.P_plasmenyles	PE	LPI	Cer	SM	ChoE	SL	Membrane.Lipids
CLASS			Amino acids	Amino acids	Amino acids	Amino acids and derivatives	Bile Acids	Bile Acids	Non-esterified fatty acids	Non-esterified fatty acids	Non-esterified fatty acids	Non-esterified fatty acids	Non-esterified fatty acids	Non-esterified fatty acids	Non-esterified fatty acids	Non-esterified fatty acids	Oxidized fatty acids	Oxidized fatty acids	Oxidized fatty acids	Oxidized fatty acids	Oxidized fatty acids	Oxidized fatty acids	Glycerolipids	Glycerolipids	Glycerolipids	Glycerolipids	Glycerophospholipids	Glycerophospholipids	Glycerophospholipids	Glycerophospholipids	Glycerophospholipids	Glycerophospholipids	Glycerophospholipids	Glycerophospholipids	Glycerophospholipids	Glycerophospholipids	Glycerophospholipids	Glycerophospholipids	Glycerophospholipids	Glycerophospholipids	Glycerophospholipids	Glycerophospholipids	Glycerophospholipids	Glycerophospholipids	Sphingolipids	Sphingolipids	Sterols	Sphingolipids	Glycerophospholipids + Diacylglycerols
SUBCLASS A
SUBCLASS B
SUBCLASS C
COMMON NAME OR FUNCTION				Decrease in plasma // Liver Cirrhosis (increased transamination)							Inhibit SDC1 and SREBP1c gene expression	MUFA+PUFA											Promote curvature elastic stress in membranes. Proc Natl Acad Sci U S A. 2000 Aug 1;97(16):9032-6.																						Hepatic fatty acid uptake is regulated by the sphingolipid acyl chain length. Biochim Biophys Acta. 2014 Dec;1841(12):1754-66.
INDIVIDUAL NOTATION			Aromatic amino acids	Branched-chain amino acids	Amino acids	Amino acids and derivatives	Glycine-conjugated bile acids	Bile Acids	Saturated fatty acids	Monounsaturated fatty acids	Polyunsaturated fatty acids	Unsaturated fatty acids. UFA and short FA lead to higher membrane fluidity.	Non-esterified fatty acids	NEFA omega 3	NEFA omega 6	NEFA omega 9	Hydroxy-octadecadenoic acids	Hydroxy-eicosatetraenoic acids (HETE)	Hydroxy-eicosatetraenoic acids (HETE), Epoxy eicosatetraaenoic acids (EET)	Oxidized fatty acids	Arachidonic acid-derived oxidized fatty acids	Linoleic acid-derived oxidized fatty acids	Diacylglycerols	Saturated Diacylglycerols	Triacylglycerols	Saturated Triacylglycerols	1-Monoacylglycerophosphocholine	2-Monoacylglycerophosphocholine	Monoacylglycerophosphocholine	1-Monoetherglycerophosphocholine O_plasmanyles	Lysophosphatidylcholines	Diacylglycerophosphocholine	1-ether, 2-acylglycerophosphocholines	1-ether, 2-acylglycerophosphocholines O_plasmanyles	1-ether, 2-acylglycerophosphocholines P_plasmenyles	Phosphatidylcholines	2-Monoacylglycerophosphoethanolamine	Lysophosphatidylethanolamines	Diacylglycerophosphoethanolamine	1-ether, 2-acylglycerophosphoethanolamine	1-ether, 2-acylglycerophosphoethanolamine O_plasmanyles	1-ether, 2-acylglycerophosphoethanolamine P_plasmenyles	Phosphatidylethanolamines	Lysophosphatidylinositols	Ceramides	Sphingomyelins	Cholesteryl Esters	Cer+SM+CHM+FSB	PC+PE+LPC+LPE+PI+LPI+PS+PG+LPG(+DAG)
Owl-PLA-002	2045CVD	CVD	0.977178	1.50198	8.58979	10.5957	0.892198	0.892198	4.13824	4.35718	3.41156	7.76874	11.907	1.36777	1.23982	1.26171	1.11141	1.01501	1.40734	2.51875	1.40734	1.11141	8.5789	1.76164	40.3665	11.4136	4.14778	7.97565	12.1234	1.87809	14.0015	40.5466	20.9577	15.1075	5.8502	61.5043	3.92867	7.03886	10.3141	7.74985	0.988362	3.87141	18.064	3.34862	8.20124	26.2226	1.62595	34.4239	146.96
Owl-PLA-003	2076 CVD	CVD	1.78034	2.27193	11.4981	14.0379	1.75338	1.75338	3.9519	5.83499	4.63027	10.4653	14.4172	1.40573	2.64646	1.91842	1.55859	1.30412	1.75812	3.31671	1.75812	1.55859	11.9303	2.12156	70.8364	13.6179	6.53597	12.8314	19.3673	2.31788	21.6852	38.7402	18.969	14.1496	4.81937	57.7092	4.25394	7.40252	7.19684	10.3658	0.951245	6.4025	17.5627	3.26114	9.36929	24.5054	1.89311	33.8747	153.426
Owl-PLA-004	2062 CVD	CVD	1.59183	2.25501	9.4919	11.6581	0.95338	0.95338	6.59532	5.60535	5.35028	10.9556	17.551	2.22745	2.40035	1.59056	2.17763	4.01435	8.26038	10.438	8.26038	2.17763	8.89732	2.08391	29.0696	8.38205	15.9954	15.9737	31.9691	3.45172	35.4208	33.5011	24.2932	16.5873	7.70591	57.7943	5.56941	10.2894	7.9627	8.59113	1.08284	3.90519	16.5538	6.05558	8.74098	25.2156	1.17718	33.9566	168.968
Owl-PLA-006	2047 CVD	CVD	2.76445	3.61978	17.4397	21.0104	0.979371	0.979371	5.37942	5.59068	5.82217	11.4128	16.7923	2.2256	1.91979	1.44505	1.70854	1.88932	3.15993	4.86847	3.15993	1.70854	8.51556	1.95015	58.8864	14.7744	8.3062	12.6636	20.9698	3.00845	23.9783	33.8854	14.4515	9.58643	4.86504	48.3368	4.237	7.03059	5.23463	5.92255	0.648315	2.69068	11.1572	3.86658	5.59238	21.6436	3.99381	27.236	130.121
Owl-PLA-007	2053CVD	CVD	1.64681	2.25202	9.97921	12.1609	1.09505	1.09505	5.41097	4.86305	6.41444	11.2775	16.6885	2.69901	1.86108	1.32798	2.10561	1.66734	2.3907	4.49632	2.3907	2.10561	9.74954	1.87082	46.8121	12.2522	8.86943	10.288	19.1574	2.94824	22.1057	35.5542	18.4076	13.0154	5.39211	53.9618	3.76116	6.68393	6.4034	6.80076	0.938772	3.6547	13.2042	3.72268	7.22607	27.0007	4.65234	34.2267	143.654
Owl-PLA-008	2069 CVD	CVD	1.48268	2.03626	9.98024	12.5585	0.609726	0.609726	5.92507	5.71814	7.96769	13.6858	19.6109	4.04232	2.08966	1.18426	2.29236	2.70605	3.52757	5.81993	3.52757	2.29236	11.3883	2.25924	41.758	9.13423	8.42858	11.1588	19.5874	2.94285	22.5302	40.3033	19.9477	15.0363	4.91146	60.251	4.24342	7.74054	8.1212	7.2282	0.901477	3.95673	15.3494	4.93246	10.6236	22.8521	1.43109	33.4757	155.668
Owl-PLA-010	2055 HC	HC	3.78576	4.82224	22.9557	27.9275	0.966615	0.966615	4.38899	4.97353	4.4269	9.40044	13.7894	1.64715	1.54029	1.70231	1.89042	1.23972	1.81275	3.70317	1.81275	1.89042	11.9182	2.18456	43.6604	11.5903	8.32178	11.1664	19.4882	2.54942	22.0376	59.8181	32.0761	21.3822	10.6939	91.8942	3.57132	5.84995	15.3217	16.5183	1.54333	9.23742	31.84	3.25489	14.8771	34.8292	1.16426	49.7063	216.501
Owl-PLA-012	2001 HC	HC	1.94913	2.83294	12.5005	14.783	1.8661	1.8661	5.62115	5.74061	8.11326	13.8539	19.475	4.06557	1.94009	2.1693	2.40221	1.73154	2.36114	4.76335	2.36114	2.40221	9.01803	1.80523	30.9364	8.3866	10.0506	12.9422	22.9928	2.93244	25.9252	33.9508	21.8777	15.3175	6.56012	55.8285	3.55297	6.5211	8.08733	8.10054	1.20824	4.02432	16.1879	4.48073	10.583	24.1227	1.45819	34.7057	152.667
Owl-PLA-013	2013 HC	HC	2.99431	4.15719	19.0561	23.616	1.12957	1.12957	5.65465	6.74414	5.94006	12.6842	18.3388	1.8676	2.11999	1.84524	2.59426	1.20994	1.74687	4.34113	1.74687	2.59426	9.51254	1.68791	23.2141	6.82882	14.0173	16.6881	30.7054	4.38061	35.086	35.2233	18.6312	12.6677	5.9635	53.8545	5.18476	8.72787	8.0119	7.38306	1.06322	3.88871	15.395	4.73821	7.83971	23.6355	0.728457	31.4752	158.789
Owl-PLA-015	2039 HC	HC	1.05878	1.44442	7.36744	9.49473	1.17295	1.17295	5.42593	5.51619	4.36557	9.88177	15.3077	1.52542	1.77736	1.61774	1.85725	3.3261	4.31641	6.17366	4.31641	1.85725	11.0205	1.98188	39.9844	9.84578	8.71625	10.8825	19.5987	2.48489	22.0836	45.7089	24.3924	18.0134	6.37906	70.1013	3.99554	7.26132	9.99415	9.46429	1.06088	4.43057	19.4584	7.36104	9.32861	25.6132	0.923663	34.9418	172.228
Owl-PLA-016	2057 HC	HC	1.79946	4.19555	15.2184	18.0666	2.39483	2.39483	5.95744	7.19526	10.4514	17.6466	23.6041	5.63064	2.22172	2.49998	2.66858	1.72316	2.47805	5.14664	2.47805	2.66858	12.386	2.387	39.6907	11.4633	12.4466	18.0112	30.4578	4.04999	34.5078	30.9262	16.5132	11.9031	4.6101	47.4394	4.2013	7.95514	7.73824	6.39196	0.848047	3.26126	14.1302	7.00982	8.72833	20.2982	0.574893	29.0265	152.455
Owl-PLA-017	2072 HC	HC	1.34277	2.0459	9.14365	11.3982	0.639696	0.639696	6.32847	6.22175	5.2145	11.4363	17.7647	1.79893	2.29924	1.67244	1.79518	2.71768	4.6916	6.48678	4.6916	1.79518	12.0958	2.17727	63.7582	9.82856	11.53	13.2803	24.8103	3.95805	28.7683	32.2167	16.9091	12.7953	4.11385	49.1258	4.55894	8.12309	6.32518	6.89985	0.890375	3.18518	13.225	5.94093	9.04572	21.2383	0.739544	30.2841	147.563
[truncated: 50 more columns]

## Sheet: Data analysis
	Comparison between the metabolic profile od chorionic villi samples from IVC and C patients
	GROUPS	ANALYSIS	SphLip_08	TG47	MEMAPE12	SphLip_25	SphLip_09	DG33	DAPC05	Cer_10_Cer_11	SphLip_19	SphLip_23	SphLip_22	DG07	DG08	TG75	TG38	SphLip_16	DG10	DAPC29	SphLip_06	TG17	MEMAPC27	DAPC15	MEMAPC31	TG09	TG179	DAPC09	DG02	TG76	TG48	SphLip_04	TG62	TG26	DG06	MEMAPC35	TG24	Cer_05	SphLip_31	Cer_02	TG37	TG16	TG22	DAPE06	DAPE14	TG64	DAPE05	TG53	SphLip_14
		Class	Sphingolipids	Glycerolipids	Glycerophospholipids	Sphingolipids	Sphingolipids	Glycerolipids	Glycerophospholipids	Sphingolipids	Sphingolipids	Sphingolipids	Sphingolipids	Glycerolipids	Glycerolipids	Glycerolipids	Glycerolipids	Sphingolipids	Glycerolipids	Glycerophospholipids	Sphingolipids	Glycerolipids	Glycerophospholipids	Glycerophospholipids	Glycerophospholipids	Glycerolipids	Glycerolipids	Glycerophospholipids	Glycerolipids	Glycerolipids	Glycerolipids	Sphingolipids	Glycerolipids	Glycerolipids	Glycerolipids	Glycerophospholipids	Glycerolipids	Sphingolipids	Sphingolipids	Sphingolipids	Glycerolipids	Glycerolipids	Glycerolipids	Glycerophospholipids	Glycerophospholipids	Glycerolipids	Glycerophospholipids	Glycerolipids	Sphingolipids
		Subclass A	Sphingomyelin	Triacylglycerols	1-ether, 2-acylglycerophosphoethanolamine	Sphingomyelin	Sphingomyelin	Diacylglycerols	Diacylglycerophosphocholine	Ceramides	Sphingomyelin	Sphingomyelin	Sphingomyelin	Diacylglycerols	Diacylglycerols	Triacylglycerols	Triacylglycerols	Sphingomyelin	Diacylglycerols	Diacylglycerophosphocholine	Sphingomyelin	Triacylglycerols	1-ether, 2-acylglycerophosphocholine	Diacylglycerophosphocholine	1-ether, 2-acylglycerophosphocholine	Triacylglycerols	Triacylglycerols	Diacylglycerophosphocholine	Diacylglycerols	Triacylglycerols	Triacylglycerols	Sphingomyelin	Triacylglycerols	Triacylglycerols	Diacylglycerols	1-ether, 2-acylglycerophosphocholine	Triacylglycerols	Ceramides	Sphingomyelin	Ceramides	Triacylglycerols	Triacylglycerols	Triacylglycerols	Diacylglycerophosphocholine	Diacylglycerophosphocholine	Triacylglycerols	Diacylglycerophosphocholine	Triacylglycerols	Sphingomyelin
		Subclass B								CER[NS]																												CER[NS]		CER[NS]
		Subclass C	Mixed sphingoid base			Sphingoid base d18:2	Mixed sphingoid base			Mixed sphingoid base	Mixed sphingoid base	Sphingoid base d18:1	Sphingoid base d18:2					Mixed sphingoid base			Sphingoid base d18:0											Sphingoid base d18:0						Sphingoid base d18:1	Sphingoid base d18:1	Sphingoid base d18:1									Mixed sphingoid base
		Common name or function																					Plasmalogen
		Individual notation	SM(32:1)	TG(54:0)	PE(18:1e/22:4)	SM(d18:2/23:0)	SM(33:1)	DG(30:0)	PC(14:0/18:2)	Cer(d18:1/24:1)+Cer(d18:2/24:0)	SM(39:1)	SM(d18:1/23:0)	SM(d18:2/22:0)	DG(34:2)	DG(36:2)	TG(58:8)	TG(52:1)	SM(38:1)	DG(36:4)	PC(18:0/22:5)	SM(d18:0/22:0)	TG(48:1)	PC(P-18:0/20:4)	PC(16:0/20:5)	PC(O-20:0/20:4)	TG(46:0)	TG(58:5)	PC(14:0/20:4)	DG(32:0)	TG(58:9)	TG(54:1)	SM(d18:0/16:0)	TG(56:5)	TG(50:0)	DG(34:1)	PC(O-22:1/20:4)	TG(49:2)	Cer(d18:1/22:0)	SM(d18:1/25:0)	Cer(d18:1/16:0)	TG(52:0)	TG(48:0)	TG(49:0)	PC(15:0/18:2)	PC(17:0/18:2)	TG(56:6)	PC(33:1)	TG(54:5)	SM(36:2)
		Individual composition or probable ID	SM(d16:1/16:0) + SM(d18:1/14:0)	TG(18:0/18:0/18:0)			SM(d17:1/16:0) + SM(d18:1/15:0)	DG(14:0+16:0+0:0)			SM(d18:1/21:0) + SM(d17:1/22:0) + SM(d16:1/23:0) + SM(d19:1/20:0)			DG(16:0+18:2+0:0)	DG(18:1+18:1+0:0)	TG(22:5+18:2+18:1) + TG(22:6+18:1+18:1)	TG(16:0+18:1+18:0)	SM(d18:1/20:0) + SM(16:1/22:0)	DG(18:2+18:2+0:0)			TG(14:0+18:1+16:0) + TG(16:0+16:1+16:0)				TG(16:0+16:0+14:0)	TG(18:0+22:4+18:1)		DG(16:0+16:0+0:0)	TG(20:4+20:4+18:1) + TG(22:6+18:1+18:2)	TG(18:0+18:1+18:0)		TG(22:5+18:0+16:0) + TG(22:4+18:1+16:0)	TG(16:0+16:0+18:0)	DG(16:0+18:1+0:0)		TG(15:0+18:2+16:0) + TG(18:1+16:1+15:0) + TG(18:1+14:0+17:1) + TG(16:0+18:2+15:0)				TG(16:0+18:0+18:0)	TG(16:0/16:0/16:0)	TG(16:0+17:0+16:0) + TG(18:0+17:0+14:0)			TG(22:5+18:1+16:0) + TG(20:4+18:1+18:1)	PC(15:0/18:1) + PC(16:0/17:1)	TG(18:1+20:4+16:0)	SM(d18:1/18:1) + SM(d18:2/18:0)
		Link		HMDB05393					HMDB07874			HMDB12105								HMDB08056	HMDB12091			HMDB07984	HMDB13442			HMDB07883				HMDB10168						HMDB04952		HMDB04949		HMDB05356		HMDB07940
		Simplified name	SM	TAG	PE_1ME2MAPE	SM	SM	DAG	PC_DAPC	Cer	SM	SM	SM	DAG	DAG	TAG	TAG	SM	DAG	PC_DAPC	SM	TAG	PC_1ME2MAPC	PC_DAPC	PC_1ME2MAPC	TAG	TAG	PC_DAPC	DAG	TAG	TAG	SM	TAG	TAG	DAG	PC_1ME2MAPC	TAG	Cer	SM	Cer	TAG	TAG	TAG	PC_DAPC	PC_DAPC	TAG	PC_DAPC	TAG	SM
		Simple name	SM	TAG	PE	SM	SM	DAG	PC	Cer	SM	SM	SM	DAG	DAG	TAG	TAG	SM	DAG	PC	SM	TAG	PC	PC	PC	TAG	TAG	PC	DAG	TAG	TAG	SM	TAG	TAG	DAG	PC	TAG	Cer	SM	Cer	TAG	TAG	TAG	PC	PC	TAG	PC	TAG	SM
	CVD	Mean	1.00064	1.06101	0.900358	0.911475	0.921573	1.03794	1.01974	0.771788	1.01849	0.990186	0.884456	0.945706	0.996131	1.04685	1.08876	1.10416	1.00158	0.977459	1.32361	1.23002	0.800765	1.04384	1.0519	1.22571	1.17716	1.16922	0.969947	1.04387	1.11444	1.01532	1.08832	1.26712	0.937421	0.908288	1.21646	0.936106	1.09921	0.932887	1.22816	1.26536	1.14643	0.970069	0.97527	1.04386	0.938399	0.774085	0.950419
		90% Winsored mean	1.00064	1.06101	0.900358	0.911475	0.921573	1.03794	1.01974	0.771788	1.01849	0.990186	0.884456	0.945706	0.996131	1.04685	1.08876	1.10416	1.00158	0.977459	1.32361	1.23002	0.800765	1.04384	1.0519	1.22571	1.17716	1.16922	0.969947	1.04387	1.11444	1.01532	1.08832	1.26712	0.937421	0.908288	1.21646	0.936106	1.09921	0.932887	1.22816	1.26536	1.14643	0.970069	0.97527	1.04386	0.938399	0.774085	0.950419
		Median	1.00873	1.0731	0.831665	0.847839	0.933282	1.08206	1.05853	0.693125	1.00007	0.978887	0.842681	0.93658	0.961415	0.96031	0.867433	1.10366	1.14577	0.939675	1.22494	1.07992	0.732778	0.922816	1.09711	1.25205	1.16893	1.19615	0.970136	1.03472	0.772078	0.946326	1.03339	1.14132	0.936103	0.846393	1.21123	0.941937	1.1471	0.899189	1.10149	1.22008	1.12595	1.02581	1.00267	1.00102	0.895667	0.729702	0.91435
		SEM	0.0679824	0.11521	0.0829049	0.0654263	0.0287776	0.0529468	0.0622586	0.0738342	0.0451465	0.0684474	0.0521666	0.0976359	0.0725685	0.207388	0.179172	0.131266	0.147697	0.071618	0.14231	0.194805	0.105224	0.15284	0.0813141	0.159105	0.293185	0.104303	0.047109	0.163163	0.259589	0.148505	0.159817	0.156044	0.0623273	0.0814257	0.188044	0.105265	0.0998741	0.0872815	0.120084	0.155478	0.12544	0.0650689	0.0516706	0.184484	0.0609232	0.131349	0.068803
		SD	0.166522	0.282207	0.203075	0.160261	0.0704903	0.129693	0.152502	0.180856	0.110586	0.167661	0.127782	0.239158	0.177756	0.507995	0.438879	0.321534	0.361781	0.175428	0.348587	0.477174	0.257744	0.374381	0.199178	0.389727	0.718154	0.255488	0.115393	0.399666	0.635861	0.363761	0.391471	0.382229	0.15267	0.199451	0.460612	0.257846	0.244641	0.213795	0.294146	0.380841	0.307264	0.159386	0.126567	0.451891	0.149231	0.321739	0.168532
		Coefficient of Variation	0.166416	0.26598	0.225549	0.175826	0.0764892	0.124952	0.149549	0.234334	0.108579	0.169323	0.144475	0.252889	0.178446	0.48526	0.403101	0.291201	0.361212	0.179473	0.26336	0.387941	0.321872	0.358658	0.189351	0.317961	0.610072	0.218512	0.118968	0.382868	0.570565	0.358273	0.359704	0.301652	0.162862	0.21959	0.378648	0.275445	0.222561	0.229176	0.239501	0.300974	0.268018	0.164303	0.129776	0.432905	0.159027	0.415638	0.177324
		IQR	0.228207	0.316329	0.131648	0.190052	0.104072	0.196161	0.203569	0.175103	0.179172	0.258892	0.134018	0.298164	0.220299	0.741301	0.543002	0.366447	0.559488	0.200035	0.229532	0.4369	0.1823	0.521934	0.100216	0.492499	0.683629	0.384471	0.117417	0.241159	0.854608	0.155485	0.531332	0.43137	0.1794	0.141948	0.502062	0.157906	0.378893	0.21381	0.129476	0.185771	0.349185	0.25065	0.0635449	0.634056	0.149991	0.466364	0.251733
		Kurtosis	-1.69133	-1.47726	-0.704833	-1.75461	-1.93216	-1.93209	-1.83337	-1.11838	-1.97417	-1.89488	-1.55681	-1.73831	-1.76214	-1.89398	-1.62465	-1.62193	-1.92581	-1.45205	-1.23628	-1.00742	-0.763109	-1.75221	-0.774677	-1.69849	-1.29624	-1.88937	-1.47974	-1.11664	-1.83223	-0.715236	-1.75217	-1.71947	-1.73399	-0.756092	-1.36606	-1.1578	-1.94041	-1.46177	-0.51918	-0.658272	-1.6423	-1.97828	-1.1038	-1.96572	-1.2331	-1.84222	-1.90119
		Skewness	-0.248122	0.302298	0.991848	0.456368	-0.182853	-0.344722	-0.269452	0.826282	0.193404	0.00190218	0.445457	-0.0210559	0.0475763	0.169	0.622852	0.0631566	-0.410507	0.543336	0.409087	0.837442	0.946251	0.459379	-0.821287	0.104105	0.452592	-0.167793	-0.181651	0.279273	0.564422	0.853105	0.319889	0.350129	-0.0203998	0.953556	0.435673	0.157895	-0.229272	0.306093	1.10947	0.944448	0.0484895	-0.341745	-0.340875	0.170591	0.677873	0.233327	0.271145
		Shapiro test (W)	0.936569	0.916568	0.814186	0.880669	0.937667	0.860356	0.929041	0.819314	0.904029	0.923049	0.930066	0.965215	0.952589	0.938176	0.805162	0.98878	0.829788	0.88075	0.924838	0.833584	0.814508	0.886354	0.870866	0.937594	0.927167	0.913824	0.987387	0.954901	0.765914	0.851145	0.929166	0.916425	0.972741	0.830163	0.921914	0.959685	0.915082	0.978676	0.740282	0.817881	0.98134	0.852806	0.921173	0.903708	0.903501	0.913982	0.908967
		Shapiro test (p)	0.631691	0.480993	0.0785452	0.272145	0.640464	0.190391	0.572716	0.0870535	0.39829	0.527585	0.580615	0.858888	0.761189	0.644537	0.0653736	0.985991	0.107046	0.272519	0.540868	0.115243	0.0790554	0.299524	0.229677	0.639875	0.558405	0.462026	0.981851	0.779707	0.0283866	0.160792	0.573674	0.479993	0.910312	0.107833	0.519253	0.81731	0.470663	0.944791	0.0159761	0.0845967	0.958021	0.165818	0.513846	0.396311	0.395039	0.463109	0.429635
		Box-Cox Transformation (lambda)	1.9	0.3	-4.5	-3.5	5.7	5.1	4.2	-6.6	-3.4	-0.2	-2.5	1	0.6	0.3	-4.8	0.8	3.9	-3	0	-1.7	-2.8	-1.6	4.3	0.9	0.4	1.8	2.4	0.6	-4.2	-0.7	-0.4	-0.4	1.1	-4.4	0.1	0.7	3.4	-0.1	-5.1	-1.9	0.8	8.1	2.5	0	-4.4	0.3	-2.2
	HC	Mean	0.970119	1.13646	1.18818	1.05031	1.01421	0.905101	1.01099	1.11354	0.992799	1.0455	1.06253	1.16242	1.12638	0.827409	0.893426	0.969381	1.25219	1.0048	0.966699	0.841085	1.06058	0.860023	1.02178	1.01252	0.977251	0.92316	1.13221	0.919038	0.792007	0.937726	1.03567	0.819676	1.15684	1.07289	1.01889	1.11703	0.969418	1.02392	1.02004	0.857816	0.891691	1.06016	1.13405	0.944204	1.05767	0.992836	1.1693
		90% Winsored mean	0.970119	1.13646	1.18818	1.05031	1.01421	0.905101	1.01099	1.11354	0.992799	1.0455	1.06253	1.16242	1.12638	0.827409	0.893426	0.969381	1.25219	1.0048	0.966699	0.841085	1.06058	0.860023	1.02178	1.01252	0.977251	0.92316	1.13221	0.919038	0.792007	0.937726	1.03567	0.819676	1.15684	1.07289	1.01889	1.11703	0.969418	1.02392	1.02004	0.857816	0.891691	1.06016	1.13405	0.944204	1.05767	0.992836	1.1693
		Median	0.935834	1.18176	1.12426	1.02768	0.982646	0.896864	0.953975	1.04688	0.927359	0.9471	0.980341	1.19062	1.07132	0.649968	0.849226	0.964728	1.16969	1.00143	0.843888	0.904995	0.850087	0.725187	0.949663	1.1063	0.631548	0.880914	1.17848	0.712326	0.870639	0.968877	0.761682	0.837367	1.14414	0.950368	0.957604	1.05779	0.998966	1.02242	1.00854	0.990962	0.916003	1.04999	1.14806	0.71661	1.08644	0.729116	1.09862
		SEM	0.032925	0.0608044	0.190224	0.0903679	0.0779481	0.0484848	0.11517	0.103541	0.0977985	0.127236	0.0935687	0.104436	0.0501261	0.248346	0.144309	0.0938807	0.134436	0.0889671	0.13042	0.0917211	0.238554	0.194187	0.108914	0.1038	0.308242	0.0823731	0.0703928	0.293453	0.0906023	0.0834488	0.280354	0.117479	0.110966	0.146352	0.14238	0.130406	0.0734075	0.103403	0.104997	0.106943	0.0816677	0.123418	0.143347	0.2796	0.14527	0.438008	0.138218
		SD	0.0806494	0.14894	0.465953	0.221355	0.190933	0.118763	0.282108	0.253623	0.239556	0.311664	0.229196	0.255815	0.122783	0.608321	0.353484	0.22996	0.3293	0.217924	0.319463	0.22467	0.584335	0.475659	0.266783	0.254256	0.755036	0.201772	0.172426	0.718809	0.221929	0.204407	0.686725	0.287764	0.271809	0.358488	0.348758	0.319428	0.179811	0.253286	0.257188	0.261955	0.200044	0.302312	0.351128	0.684878	0.355837	1.0729	0.338564
		Coefficient of Variation	0.0831335	0.131056	0.392156	0.210753	0.188257	0.131215	0.27904	0.227763	0.241294	0.298102	0.215708	0.220071	0.109007	0.735212	0.395649	0.237223	0.262979	0.216884	0.330468	0.267119	0.550955	0.553077	0.261097	0.251112	0.772611	0.218567	0.152292	0.782132	0.280211	0.217982	0.663071	0.351071	0.234958	0.334134	0.342291	0.285962	0.185483	0.247368	0.252137	0.305374	0.224343	0.285156	0.309624	0.72535	0.336435	1.08064	0.289543
		IQR	0.0792954	0.188718	0.318073	0.182518	0.112134	0.165259	0.261914	0.13617	0.147875	0.181748	0.216596	0.279226	0.186905	0.422956	0.445651	0.207895	0.390461	0.235637	0.519217	0.221651	0.326183	0.548443	0.108889	0.258046	0.775003	0.122304	0.269945	0.278975	0.284148	0.214841	0.42361	0.341264	0.327979	0.353492	0.430242	0.317507	0.250623	0.221185	0.318237	0.297101	0.301839	0.278819	0.482789	0.134913	0.384386	0.322639	0.338586
		Kurtosis	-1.22388	-1.65832	-1.05511	-1.04713	-0.836202	-1.81795	-1.4177	-0.521588	-0.613074	-0.950815	-1.02799	-1.58924	-1.95562	-0.92406	-1.6948	-1.22884	-1.76454	-1.45327	-1.98653	-1.04207	-0.454315	-1.69132	-0.423031	-1.09609	-1.20492	-0.598383	-1.94717	-0.525351	-1.85647	-1.57609	-0.512268	-1.66739	-1.61856	-1.41632	-1.73311	-1.22072	-1.84442	-1.36296	-1.71302	-1.64495	-1.90384	-1.36684	-1.80331	-0.274027	-1.57284	-0.293429	-1.41791
		Skewness	0.774013	-0.454327	0.58017	0.686348	0.808737	0.144311	0.330816	1.08894	1.03155	0.738079	0.835067	0.044363	0.435826	0.805495	0.380444	0.515205	0.128622	0.344433	0.380639	-0.80274	1.14389	0.299233	1.13462	-0.812235	0.805688	1.03231	-0.301651	1.04443	-0.258801	0.0822006	1.12394	0.0112102	0.351276	0.555162	0.0394825	0.669511	-0.0946017	0.104677	0.0755265	-0.622948	-0.213967	0.307185	0.0945707	1.22905	-0.134872	1.2228	0.425405
		Shapiro test (W)	0.839766	0.901889	0.928936	0.905949	0.872384	0.950664	0.969162	0.765284	0.79298	0.88001	0.836192	0.979433	0.810518	0.881795	0.886254	0.932319	0.914044	0.943652	0.820217	0.851897	0.723662	0.94628	0.756961	0.832315	0.801434	0.790968	0.85652	0.793737	0.871582	0.964291	0.734776	0.983505	0.929693	0.918086	0.955434	0.871239	0.942478	0.992087	0.989999	0.804609	0.926146	0.971075	0.959651	0.688362	0.987283	0.68717	0.961813
		Shapiro test (p)	0.129785	0.385216	0.571908	0.410286	0.235873	0.745659	0.88676	0.0279957	0.0507716	0.269103	0.121193	0.948706	0.0729257	0.277403	0.299023	0.598124	0.463531	0.688741	0.0886342	0.163051	0.0108711	0.710086	0.0232839	0.112442	0.0605435	0.048669	0.177543	0.0515834	0.232586	0.852124	0.0140777	0.967597	0.57773	0.491681	0.783954	0.231187	0.679225	0.993646	0.989171	0.064636	0.550684	0.899579	0.817045	0.00464995	0.981521	0.00451517	0.8336
		Box-Cox Transformation (lambda)	-10	5.7	0	-2.1	-2.6	-0.3	0.1	-5.5	-4.2	-0.9	-5	0.8	-10	0.2	-0.7	-1	0.2	-0.4	-3.7	4.4	-2.5	0.5	-4.1	5.5	-1.4	-4.8	6.6	0	2.8	0.6	-2.2	1	-1	-0.8	0.8	-2.2	2.3	0.7	0.7	8.6	1.9	0.1	0.8	-0.9	1.4	-0.4	-0.3
	CVD-C	Diff mean	0.0305159	-0.0754516	-0.287825	-0.138831	-0.0926401	0.132836	0.00874951	-0.341748	0.0256895	-0.0553104	-0.178071	-0.216716	-0.130249	0.219444	0.195332	0.134784	-0.250618	-0.0273373	0.356915	0.388933	-0.25982	0.183816	0.0301218	0.213187	0.19991	0.246058	-0.16226	0.124836	0.322433	0.077593	0.0526415	0.447443	-0.219422	-0.164599	0.197568	-0.180923	0.129788	-0.0910351	0.208125	0.407547	0.254741	-0.0900942	-0.158776	0.099655	-0.119268	-0.218751	-0.218885
		Effect size (Glass's Delta)	0.378378	-0.506592	-0.617713	-0.627189	-0.485197	1.1185	0.0310147	-1.34747	0.107238	-0.177468	-0.776939	-0.847159	-1.0608	0.360736	0.552591	0.586121	-0.761061	-0.125444	1.11723	1.73113	-0.444642	0.386445	0.112908	0.838472	0.26477	1.21949	-0.941037	0.17367	1.45286	0.3796	0.0766559	1.55489	-0.807267	-0.459148	0.566491	-0.566397	0.721801	-0.359417	0.809232	1.55579	1.27342	-0.298017	-0.45219	0.145508	-0.335177	-0.203889	-0.646508
		F test to compare two variances (F)	4.26326	3.59016	0.189945	0.524175	0.1363	1.19253	0.292225	0.508499	0.213101	0.289395	0.31083	0.874013	2.09589	0.697354	1.54153	1.95501	1.207	0.648016	1.19064	4.51091	0.19456	0.619495	0.557401	2.34951	0.90469	1.60332	0.44787	0.309149	8.20908	3.16695	0.324962	1.7643	0.315486	0.309546	1.7443	0.651591	1.85108	0.712483	1.30804	2.11365	2.35924	0.277963	0.129929	0.435353	0.175879	0.0899274	0.24779
		F test to compare two variances (p)	0.137479	0.186965	0.0922904	0.495462	0.0473493	0.851501	0.203116	0.475755	0.115001	0.199751	0.225515	0.886127	0.435993	0.70209	0.646434	0.479544	0.84147	0.645628	0.852818	0.123839	0.0966772	0.612049	0.536787	0.370155	0.915156	0.61705	0.398643	0.223472	0.0374107	0.231527	0.24282	0.54835	0.231191	0.223954	0.556314	0.649789	0.515506	0.718973	0.775435	0.430885	0.367906	0.186292	0.0428503	0.38262	0.0793891	0.0193978	0.151924
		Student's t-test (t)	0.403993	-0.579189	-1.38707	-1.24439	-1.11493	1.85028	0.0668304	-2.68733	0.238492	-0.382827	-1.66222	-1.51584	-1.47678	0.678234	0.849047	0.835185	-1.25486	-0.239356	1.84899	1.80632	-0.996511	0.74383	0.221615	1.12221	0.469928	1.85135	-1.91566	0.371797	1.17271	0.455505	0.163125	2.29078	-1.72405	-0.982807	0.837631	-1.07956	1.0471	-0.672761	1.30475	2.15969	1.70188	-0.64574	-1.04201	0.297497	-0.757125	-0.478377	-1.41768
		Student's t-test (p)	0.694722	0.575276	0.195556	0.241732	0.305363	0.0940015	0.948034	0.0228039	0.816315	0.709859	0.127448	0.160512	0.170519	0.513011	0.415718	0.423118	0.238065	0.815664	0.0942012	0.101007	0.342504	0.474094	0.829074	0.287996	0.648487	0.093837	0.0844126	0.717801	0.283988	0.658477	0.87367	0.0449539	0.115417	0.348883	0.421806	0.305689	0.319702	0.516343	0.221205	0.0561388	0.119608	0.532985	0.335865	0.772176	0.46644	0.649614	0.186682
		Student's t-test (power)	0.0913898	0.125091	0.162738	0.16631	0.118745	0.417536	0.0502726	0.55866	0.0532642	0.0589675	0.230039	0.264368	0.38288	0.0875603	0.139724	0.151238	0.222653	0.0544696	0.416769	0.77097	0.107511	0.0932056	0.0536192	0.259979	0.0700737	0.479577	0.314142	0.058586	0.62214	0.0916624	0.0516664	0.680557	0.244539	0.11141	0.144411	0.144379	0.205014	0.0872816	0.245496	0.681054	0.512999	0.0754975	0.109523	0.0560188	0.0823532	0.0618543	0.173766
		Wilcoxon signed-rank test (W)	21	13	9	10	12	29	20	3	23	19	7	9	8	23	24	23	13	19	27	28	11	25	25	26	21	28	8	25	20	18	24	30	9	12	21	14	25	13	26	30	28	16	12	21	13	20	10
		Wilcoxon signed-rank test (p)	0.699134	0.484848	0.179654	0.24026	0.393939	0.0930736	0.818182	0.0151515	0.484848	0.937229	0.0930736	0.179654	0.132035	0.484848	0.393939	0.484848	0.484848	0.937229	0.179654	0.132035	0.309524	0.309524	0.309524	0.24026	0.699134	0.132035	0.132035	0.309524	0.818182	1	0.393939	0.0649351	0.179654	0.393939	0.699134	0.588745	0.309524	0.484848	0.24026	0.0649351	0.132035	0.818182	0.393939	0.699134	0.484848	0.818182	0.24026
		fold change	1.03146	0.933608	0.75776	0.867818	0.908658	1.14676	1.00865	0.693096	1.02588	0.947096	0.832408	0.813565	0.884365	1.26522	1.21863	1.13904	0.799857	0.972793	1.36921	1.46242	0.755022	1.21373	1.02948	1.21055	1.20456	1.26654	0.856687	1.13583	1.40711	1.08275	1.05083	1.54588	0.810326	0.846583	1.1939	0.838032	1.13388	0.911092	1.20404	1.4751	1.28568	0.915019	0.859991	1.10554	0.887235	0.77967	0.812808
		log2(fold change)	0.0446821	-0.0991111	-0.400186	-0.204535	-0.138191	0.197568	0.0124319	-0.528872	0.0368561	-0.0784167	-0.264638	-0.29767	-0.177286	0.339386	0.285263	0.18782	-0.322186	-0.0397949	0.453344	0.548355	-0.405409	0.279452	0.0419156	0.275663	0.268511	0.340891	-0.223159	0.183751	0.492733	0.114695	0.0715269	0.628426	-0.303425	-0.240277	0.255688	-0.254923	0.181271	-0.134332	0.26788	0.560811	0.362535	-0.128127	-0.217606	0.144756	-0.172612	-0.359064	-0.299014
	ROC Analysis	AUC	0.583333	0.638889	0.75	0.722222	0.666667	0.805556	0.555556	0.916667	0.638889	0.527778	0.805556	0.75	0.777778	0.638889	0.666667	0.638889	0.638889	0.527778	0.75	0.777778	0.694444	0.694444	0.694444	0.722222	0.583333	0.777778	0.777778	0.694444	0.555556	0.5	0.666667	0.833333	0.75	0.666667	0.583333	0.611111	0.694444	0.638889	0.722222	0.833333	0.777778	0.555556	0.666667	0.583333	0.638889	0.555556	0.722222
		AUC (se)	0.170638	0.165533	0.146892	0.152691	0.161971	0.13266	0.172216	0.0895108	0.165533	0.173159	0.13266	0.146892	0.140243	0.165533	0.161971	0.165533	0.165533	0.173159	0.146892	0.140243	0.157702	0.157702	0.157702	0.152691	0.170638	0.140243	0.140243	0.157702	0.172216	0.173472	0.161971	0.124024	0.146892	0.161971	0.170638	0.168415	0.157702	0.165533	0.152691	0.124024	0.140243	0.172216	0.161971	0.170638	0.165533	0.172216	0.152691
		AUC(p)	0.403545	0.337418	0.197395	0.233404	0.303453	0.124732	0.43593	0.00997021	0.337418	0.468035	0.124732	0.197395	0.161003	0.337418	0.303453	0.337418	0.337418	0.468035	0.197395	0.161003	0.268785	0.268785	0.268785	0.233404	0.403545	0.161003	0.161003	0.268785	0.43593	0.5	0.303453	0.0895026	0.197395	0.303453	0.403545	0.370748	0.268785	0.337418	0.233404	0.0895026	0.161003	0.43593	0.303453	0.403545	0.337418	0.43593	0.233404
		Sensitivity	0.5	0.5	0.833333	0.833333	0.5	0.5	0.666667	1	0.5	0.333333	1	0.833333	1	0.5	1	0.666667	0.833333	1	0.833333	0.666667	1	1	0.833333	0.666667	0.666667	0.666667	0.666667	0.666667	0.333333	1	0.5	0.833333	0.5	0.5	0.666667	0.5	0.666667	0.833333	0.833333	0.666667	0.666667	0.333333	0.5	0.5	0.666667	1	0.5
		Specificity	0.833333	0.833333	0.833333	0.666667	1	1	0.666667	0.833333	0.833333	0.833333	0.666667	0.666667	0.666667	0.833333	0.5	0.833333	0.5	0.333333	0.666667	1	0.5	0.5	0.833333	1	0.666667	0.833333	1	0.833333	1	0.166667	0.833333	0.833333	1	0.833333	0.666667	0.833333	0.833333	0.5	0.666667	1	1	1	1	0.833333	0.833333	0.333333	1
		Positive predictive value	0.75	0.75	0.833333	0.714286	1	1	0.666667	0.857143	0.75	0.666667	0.75	0.714286	0.75	0.75	0.666667	0.8	0.625	0.6	0.714286	1	0.666667	0.666667	0.833333	1	0.666667	0.8	1	0.8	1	0.545455	0.75	0.833333	1	0.75	0.666667	0.75	0.8	0.625	0.714286	1	1	1	1	0.75	0.8	0.6	1
		Negative predictive value	0.625	0.625	0.833333	0.8	0.666667	0.666667	0.666667	1	0.625	0.555556	1	0.8	1	0.625	1	0.714286	0.75	1	0.8	0.75	1	1	0.833333	0.75	0.666667	0.714286	0.75	0.714286	0.6	1	0.625	0.833333	0.666667	0.625	0.666667	0.625	0.714286	0.75	0.8	0.75	0.75	0.6	0.666667	0.625	0.714286	1	0.666667
		Precision	0.75	0.75	0.833333	0.714286	1	1	0.666667	0.857143	0.75	0.666667	0.75	0.714286	0.75	0.75	0.666667	0.8	0.625	0.6	0.714286	1	0.666667	0.666667	0.833333	1	0.666667	0.8	1	0.8	1	0.545455	0.75	0.833333	1	0.75	0.666667	0.75	0.8	0.625	0.714286	1	1	1	1	0.75	0.8	0.6	1
		Recall	0.5	0.5	0.833333	0.833333	0.5	0.5	0.666667	1	0.5	0.333333	1	0.833333	1	0.5	1	0.666667	0.833333	1	0.833333	0.666667	1	1	0.833333	0.666667	0.666667	0.666667	0.666667	0.666667	0.333333	1	0.5	0.833333	0.5	0.5	0.666667	0.5	0.666667	0.833333	0.833333	0.666667	0.666667	0.333333	0.5	0.5	0.666667	1	0.5
		Youden Index	0.333333	0.333333	0.666667	0.5	0.5	0.5	0.333333	0.833333	0.333333	0.166667	0.666667	0.5	0.666667	0.333333	0.5	0.5	0.333333	0.333333	0.5	0.666667	0.5	0.5	0.666667	0.666667	0.333333	0.5	0.666667	0.5	0.333333	0.166667	0.333333	0.666667	0.5	0.333333	0.333333	0.333333	0.5	0.333333	0.5	0.666667	0.666667	0.333333	0.5	0.333333	0.5	0.333333	0.5
		Cutoff	1.03958	1.23982	0.949047	0.884553	1.02725	1.13671	1.04224	0.913465	1.0273	1.1783	0.876217	0.944888	1.01545	1.05734	0.745675	1.07573	1.08329	0.81441	1.21041	1.07422	0.666612	0.695375	1.02146	1.24134	1.14466	1.18222	1.16933	1.0113	1.77693	0.668669	1.19686	1.05439	1.26275	1.00006	1.13994	1.1913	1.09175	0.874786	1.09871	1.19919	1.11251	1.20025	1.25289	1.27411	1.06089	0.429663	1.18095
[truncated: 290 more columns]

## Sheet: Out of linear range
Sample	Code	Type	DAPC08	DAPC12	TG41	ChoE_17	TG40	ChoE_08	TG39	MAPC17	MAPC14	MAPC13	MAPC06	MAPC07	AA07	AA11
CLASS			Glycerophospholipids	Glycerophospholipids	Glycerolipids	Sterols	Glycerolipids	Sterols	Glycerolipids	Glycerophospholipids	Glycerophospholipids	Glycerophospholipids	Glycerophospholipids	Glycerophospholipids	Amino acids	Amino acids
SUBCLASS A			Diacylglycerophosphocholine	Diacylglycerophosphocholine	Triacylglycerols	Cholesteryl Ester	Triacylglycerols	Cholesteryl Ester	Triacylglycerols	1-Monoacylglycerophosphocholine	1-Monoacylglycerophosphocholine	2-Monoacylglycerophosphocholine	1-Monoacylglycerophosphocholine	2-Monoacylglycerophosphocholine	essential	essential
SUBCLASS B															Glucogenic	Ketogenic
SUBCLASS C															Branched-chain	Branched-chain
COMMON NAME OR FUNCTION															Val	Leu
INDIVIDUAL NOTATION			PC(16:0/18:2)	PC(18:0/18:2)	TG(52:4)	ChoE(22:6)	TG(52:3)	ChoE(18:2)	TG(52:2)	PC(18:1/0:0)	PC(18:0/0:0)	PC(0:0/18:0)	PC(16:0/0:0)	PC(0:0/16:0)	Valine	Leucine
INDIVIDUAL COMPOSITION OR PROBABLE ID					TG(16:0+18:2+18:2)		TG(16:0+18:1+18:2)		TG(16:0+18:1+18:1)
SIMPLIFIED NAME			PC_DAPC	PC_DAPC	TAG	ChoE	TAG	ChoE	TAG	LPC_1MAPC	LPC_1MAPC	LPC_2MAPC	LPC_1MAPC	LPC_2MAPC	AA	AA
SIMPLE NAME			PC	PC	TAG	ChoE	TAG	ChoE	TAG	LPC	LPC	LPC	LPC	LPC	AA	AA
HMDB			HMDB07973	HMDB08039		HMDB06733		HMDB00610			HMDB10384	HMDB10384	HMDB10382	HMDB10382	HMDB00883	HMDB00687
KEGG			C00157	C00157		C02530		C15441			C04230	C04230	C04230	C04230	C00183	C00123
CHEMICAL FORMULA			C42H80NO8P	C44H84NO8P		C49H76O2		C45H76O2			C26H54NO7P	C26H54NO7P	C24H50NO7P	C24H50NO7P	C5H11NO2	C6H13NO2
COMMON NAME			PC(16:0/18:2(9Z,12Z))	PC(18:0/18:2(9Z,12Z))		CE(22:6(4Z,7Z,10Z,13Z,16Z,19Z))		CE(18:2(9Z,12Z))			LysoPC(18:0)	LysoPC(18:0)	LysoPC(16:0)	LysoPC(16:0)	L-Valine	L-Leucine
BIOFUNCTION			Cell signaling	Cell signaling		Cell signaling		Cell signaling			Cell signaling	Cell signaling	Cell signaling	Cell signaling	Component of Aminoacyl-tRNA biosynthesis	Essential amino acids
CLASS (HMDB)			Glycerophospholipids	Glycerophospholipids		Steroids and Steroid Derivatives		Steroids and Steroid Derivatives			Glycerophospholipids	Glycerophospholipids	Glycerophospholipids	Glycerophospholipids	Amino Acids and Derivatives	Amino Acids and Derivatives
SUPER CLASS (HMDB)			Lipids	Lipids		Lipids		Lipids			Lipids	Lipids	Lipids	Lipids	Amino Acids, Peptides, and Analogues	Amino Acids, Peptides, and Analogues
Owl-PLA-002	2045CVD	CVD	1.20556	0.988194	1.25539	0.61171	0.683842	1.01424	0.543988	0.339993	0.502761	0.518251	0.514638	0.662781	0.421837	0.524761
Owl-PLA-003	2076 CVD	CVD	0.978471	0.959143	1.61476	1.21112	0.937129	0.681993	0.966199	0.66194	0.608825	0.757514	0.587769	0.867665	0.658777	0.848433
Owl-PLA-004	2062 CVD	CVD	0.88535	0.873104	0.5468	0.503848	0.648049	0.673335	0.80546	1.42478	1.22993	1.07344	1.36622	1.32434	0.66306	0.671129
Owl-PLA-006	2047 CVD	CVD	0.60818	0.695811	0.62468	2.73819	1.14456	1.25561	1.91977	0.87499	0.799074	0.655245	0.826623	0.963706	1.08466	1.26615
Owl-PLA-007	2053CVD	CVD	1.07265	0.925108	0.960001	1.43974	0.854716	3.2126	0.779636	0.652048	0.880079	0.663076	0.888213	0.806419	0.616835	0.946312
Owl-PLA-008	2069 CVD	CVD	1.03861	1.09399	1.08428	0.977704	1.07436	0.453383	0.788691	0.631254	1.00438	0.78146	0.823241	0.863826	0.558838	0.660072
Owl-PLA-010	2055 HC	HC	1.69081	1.62717	1.08289	0.40241	0.802352	0.761855	0.673078	0.692716	0.833873	0.744316	0.829982	0.836069	1.5073	1.8706
Owl-PLA-012	2001 HC	HC	1.11093	1.05007	0.838274	0.638248	0.608117	0.81994	0.732512	0.912991	0.969185	0.979962	0.99443	1.00055	0.892394	1.02842
Owl-PLA-013	2013 HC	HC	1.04805	1.13022	0.269487	0.182056	0.362553	0.546401	0.549226	1.08114	1.23127	1.13296	1.39311	1.32747	1.12783	1.8382
Owl-PLA-015	2039 HC	HC	1.18146	1.22922	1.50486	0.275513	0.896745	0.64815	0.756933	0.656417	0.899218	0.770659	0.891576	0.898359	0.358921	0.564325
Owl-PLA-016	2057 HC	HC	0.916154	0.941328	1.73778		0.874033	0.574893	0.63256	1.31137	1.14315	1.35773	1.22727	1.44185	2.36401	0.98729
Owl-PLA-017	2072 HC	HC	0.683583	0.847253	1.97603	0.305608	1.95293	0.433935	1.56024	1.08702	0.990604	0.872718	1.06033	1.10142	0.561982	0.746879
